# Supplementary material for: Genomic Analyses of Wild and Cultivated Bacanora Agave (Agave angustifolia var. pacifica) Reveal Inbreeding, Few Signs of Cultivation History and Shallow Population Structure
Source: Plants (Basel). 2022 May 27;11(11):1426. doi: 10.3390/plants11111426 (PMC9183054; doi:10.3390/plants11111426)
Supplement: Supplementary file 1 [file plants-11-01426-s001.zip]

Archive with 1 entries (1 files):
- plants-1704025-supplementary.pdf
